# Supplementary material for: Erector Spinae Muscle to Epicardial Visceral Fat Ratio on Chest CT Predicts the Severity of Coronavirus Disease 2019
Source: J Cachexia Sarcopenia Muscle. 2025 Jan 27;16(1):e13721. doi: 10.1002/jcsm.13721 (PMC11770476; doi:10.1002/jcsm.13721)
Supplement: Supplementary file 7 — Table S1 Multivariable analysis for the association between the length of hospital stay and low ESM/EAT ratio and already‐known risk factors of COVID‐19. [file JCSM-16-e13721-s001.xlsx]

## Sheet: Supplemental table1
Supplemental Table 1. Multivariable analysis for the association between the length of hospital stay and low ESM/EAT ratio and already-known risk factors of COVID-19.
	β	p-value
Low ESM/EAT	0.036	0.28
Age >65	0.19	<0.001
Sex	0.071	0.024
BMI >25	-0.046	0.16
Ex/Current Smoking	-0.031	0.32
Hypertension	-0.028	0.4
Diabetes mellitus	0.1	0.002
Cardiovascular disease	0.031	0.32
Chronic kidney disease	0.099	0.002
%Pneumonia	0.24	<0.001
Abbreviations: BMI, body mass index.
